# Supplementary material for: Hectorite/Phenanthroline-Based Nanomaterial as Fluorescent Sensor for Zn Ion Detection: A Theoretical and Experimental Study
Source: Nanomaterials (Basel). 2024 May 19;14(10):880. doi: 10.3390/nano14100880 (PMC11124426; doi:10.3390/nano14100880)
Supplement: Supplementary file 1 [file nanomaterials-14-00880-s001.zip]

Archive with 1 entries (1 files):
- nanomaterials-2993856-supplementary.pdf
